# Supplementary material for: Improving Stuttering Through Augmented Multisensory Feedback Stimulation
Source: Brain Sci. 2025 Feb 25;15(3):246. doi: 10.3390/brainsci15030246 (PMC11939842; doi:10.3390/brainsci15030246)
Supplement: Supplementary file 1 [file brainsci-15-00246-s001.zip]

Archive with 1 entries (1 files):
- brainsci-3470491-supplementary.pdf
